# Supplementary material for: Solvothermal Synthesis of a Novel Calcium Metal-Organic Framework: High Temperature and Electrochemical Behaviour
Source: Molecules. 2021 Nov 22;26(22):7048. doi: 10.3390/molecules26227048 (PMC8623775; doi:10.3390/molecules26227048)
Supplement: Supplementary file 1 [file molecules-26-07048-s001.zip]

Archive with 1 entries (1 files):
- molecules-1456000-supplementary.pdf
